# Supplementary material for: Effect of exoskeletal joint constraint and passive resistance on metabolic energy expenditure: Implications for walking in paraplegia
Source: PLoS One. 2017 Aug 17;12(8):e0183125. doi: 10.1371/journal.pone.0183125 (PMC5560635; doi:10.1371/journal.pone.0183125)
Supplement: S1 Dataset — Walking speed, cadence, step length; average METs, heart rate, oxygen consumption, and PCI. (XLSX) [file pone.0183125.s001.xlsx]

## Sheet: Dataset
	Walking Speed [m/s]		Cadence [steps/min]		Step Length [cm]
	With Exo	Without	With Exo	Without	With Exo	Without
Subject 1	0.840708	1.13095	84.9558	79.2857	59.375	85.5856
	0.979381	1.05556	83.5052	78.6667	70.3704	80.5085
	1	1.86275	91.5789	181.176	65.5172	61.6883
	0.959596	1.10465	84.8485	84.4186	67.8571	78.5124
Subject 2	1.46154	1.43939	109.846	106.364	79.8319	81.1966
	1.31944	0.989583	101.667	64.375	77.8689	92.233
	1.35714	1.93878	100.286	177.551	81.1966	65.5172
	1.33803	1.28378	99.7183	100.541	80.5085	76.6129
Subject 3	1.06742	1.35714	91.6854	110.571	69.8529	73.6434
	1.11765	1.23377	94.5882	105.195	70.8955	70.3704
	1.17284	1.41791	100	121.791	70.3704	69.8529
	1.26667	1.01064	103.2	91.9149	73.6434	65.9722
Subject 4	1.02151	1.35714	106.452	108	57.5758	75.3968
	1.11765	1.14458	103.765	99.759	64.6259	68.8406
	1.28378	1.17284	105.405	96.2963	73.0769	73.0769
	1.30137	1.25	102.74	105	76	71.4286
Subject 5	1.09195	1.23377	115.862	105.195	56.5476	70.3704
	1.21795	1.15854	115.385	103.171	63.3333	67.3759
	1.21795	1.17284	115.385	106.667	63.3333	65.9722
	1.39706	1.1875	122.647	105.75	68.3453	67.3759
Subject 6	1.43939	1.48438	118.182	120	73.0769	74.2188
	1.28378	1.37681	108.649	117.391	70.8955	70.3704
	1.35714	1.35714	111.429	117.429	73.0769	69.3431
	1.46154	1.28378	114.462	108.649	76.6129	70.8955
	With Exo				Without
Subject	METs	HR	VO2	PCI	METs	HR	VO2	PCI
		[bpm]	[ml/min/kg]	[beats/m]		[bpm]	[ml/min/kg]	[beats/m]
1	6.1	141	20.9	1.04065	3.9	109	13.4	0.232833
2	6.9	116	24.4	0.742614	3.8	80	13.1	0.153351
3	7.6	151	25.3	1.23976	4	109	13.8	0.278915
4	4.7	171	16.7	1.28414	2.7	113	9.4	0.189526
5	6.3	152	22.2	1.15061	2.7	85	9.4	0.266518
6	7.3	158	25.4	1.01049	3	98	11	0.181748
